# Supplementary material for: Performance of DeepSeek and ChatGPT on the Chinese Health Professional and Technical Examination: A comparative study
Source: PLoS One. 2026 Jan 22;21(1):e0338328. doi: 10.1371/journal.pone.0338328 (PMC12826474; doi:10.1371/journal.pone.0338328)
Supplement: S2 Appendix — (XLSX) [file pone.0338328.s003.xlsx]

## Sheet: Sheet1
By different units	Basic Knowledge（n=100）				Relevant Professional Knowledge（n=100）				Professional Knowledge（n=100）				Professional Practice Ability（n=100）
		DeepSeek	ChatGPT			DeepSeek	ChatGPT			DeepSeek	ChatGPT			DeepSeek	ChatGPT
	overall accuracy	93.8	73.2		overall accuracy	79.4	62.2		overall accuracy	89.2	67.6		overall accuracy	91.8	68.8
	consistency rate	93	94		consistency rate	85	94		consistency rate	89	98		consistency rate	87	100
	consistent accuracy	92	71		consistent accuracy	72	60		consistent accuracy	86	67		consistent accuracy	86	69
By type of question	Type A questions（n=320）				Type B questions（n=80）
		DeepSeek	ChatGPT			DeepSeek	ChatGPT
	overall accuracy	89.1	69.1		overall accuracy	86.5	64
	consistency rate	90	97.1		consistency rate	82.5	94.4
	consistent accuracy	85	68.2		consistent accuracy	80	61.1
By different disciplines	Internal Medicine Nursing（n=83）				Surgical Nursing（n=95）				Gynecological Nursing（n=52）				Pediatric Nursing（n=53）
		DeepSeek	ChatGPT			DeepSeek	ChatGPT			DeepSeek	ChatGPT			DeepSeek	ChatGPT
	overall accuracy	93.6	83.1		overall accuracy	90.5	66.1		overall accuracy	95.4	66.9		overall accuracy	89.4	61.9
	consistency rate	92.9	97.6		consistency rate	86.3	100		consistency rate	92.3	94.2		consistency rate	86.8	96.2
	consistent accuracy	91.7	82.1		consistent accuracy	85.3	66.3		consistent accuracy	92.3	65.4		consistent accuracy	84.9	60.4
	Basic Nursing（n=17）				Nursing Health Education（n=31）				Hospital Infection Nursing（n=29）				Nursing Management（n=30）
		DeepSeek	ChatGPT			DeepSeek	ChatGPT			DeepSeek	ChatGPT			DeepSeek	ChatGPT
	overall accuracy	83.5	61.2		overall accuracy	83.9	74.8		overall accuracy	69	51.7		overall accuracy	78	50
	consistency rate	94.1	94.1		consistency rate	87.1	93.5		consistency rate	86.2	93.1		consistency rate	76.7	93.3
	consistent accuracy	82.4	58.8		consistent accuracy	77.4	71		consistent accuracy	62.1	51.7		consistent accuracy	66.7	46.7
	Chinese Medicine Nursing（n=10）
		DeepSeek	ChatGPT
	overall accuracy	100	90
	consistency rate	100	100
	consistent accuracy	100	90
